# Supplementary material for: Droplet Digital PCR for the Detection of Plasmodium falciparum DNA in Whole Blood and Serum: A Comparative Analysis with Other Molecular Methods
Source: Pathogens. 2020 Jun 17;9(6):478. doi: 10.3390/pathogens9060478 (PMC7350319; doi:10.3390/pathogens9060478)
Supplement: Supplementary file 1 [file pathogens-09-00478-s001.zip]

Archive with 7 entries (6 files):
- Suppl material proof/
- Suppl material proof/Figure S1.tif
- Suppl material proof/Figure S2.tiff
- Suppl material proof/Table S1.xlsx
- Suppl material proof/Table S2.xlsx
- Suppl material proof/Table S3.xlsx
- Suppl material proof/Table S4.docx
