# Supplementary material for: Droplet Digital PCR for the Detection of Plasmodium falciparum DNA in Whole Blood and Serum: A Comparative Analysis with Other Molecular Methods
Source: Pathogens. 2020 Jun 17;9(6):478. doi: 10.3390/pathogens9060478 (PMC7350319; doi:10.3390/pathogens9060478)
Supplement: Supplementary file 1 [file pathogens-09-00478-s001.zip › Suppl material proof/Table S1.xlsx]

## Sheet: Clinical description
Table S1: Full clinical and demographic descriptions of 33 malaria patients (ordered by parasitaemia).
2001-09-01	Patient ID	Sex	Age (years old)	Origin	Geographic exposure	Microscopy	Parasitaemia at diagnosis (% infected RBC)	Parasitaemia at diagnosis (trophozoites/µL of blood)	Blood smear	RDT	Malaria-Ab ELISA	Bilirubin µmol/L	LDH U/L	Clinical complications	Chemoprophylaxis	N. days from start symptoms	Pharmacological treatment	N. malaria episodes
1	P1	M	50	Burkina Faso	Burkina Faso	Pf	10.45	438900	Trophozoites	Pf or mixed infections	NA	32.3	696	Yes (Parasitaemia)	Mefloquine	3	Artesunate i.v. (2.4 mg/kg bodyweight per dose), 3 doses; DHA-PPQ (40/320 mg), 3 tablets/day for 3 days.	multiple
2	P2	M	49	Italy	Ivory Coast	Pf	9.5	366000	Trophozoites	Pf or mixed infections	5120	23.5	504	Yes (Convulsive crisis)	No	3	Artesunate i.v. (2.4 mg/kg bodyweight per dose), 3 doses; DHA-PPQ (40/320 mg), 4 tablets/day for 3 days.	1
3	P5	M	8	Italy	Burkina Faso	Pf	5.2	159120	Trophozoites	NA	160	15.5	474	Yes (Impaired consciousness)	No	1	Artesunate i.v. (2.4 mg/kg bodyweight per dose), 3 doses; DHA-PPQ (40/320 mg), 2 tablets/day for 2 days.	NA
4	P3	M	57	Italy	Nigeria	Pf	4.7	196930	Trophozoites	Pf or mixed infections	2650	22.4	410	Yes (Parasitaemia)	No	2	Artesunate i.v. (2.4 mg/kg bodyweight per dose), 3 doses; atovaquone/proguanil (250/100 mg) 4 tablets/day for 3 days.	2
5	P6	F	67	Ghana	Ghana	Pf	3.85	135135	Trophozoites	Pf or mixed infections	NA	23.2	483	No	No	7	DHA-PPQ (40/320 mg), 3 tablets/day for 3 days.	multiple
6	P7	F	26	Ghana	Ghana	Pf	3.37	118800	Trophozoites	Pf or mixed infections	9574	69.9	348	Yes (Pregnancy)	No	1	Artesunate i.v. (2.4 mg/kg bodyweight per dose), 3 doses; Clindamycin (20 mg base/kg/day) p.o. for 7 days.	multiple
7	P4	M	71	Italy	Tanzania	Pf	2.96	159544	Trophozoites	Pf or mixed infections	Negative	21.7	764	Yes (Not defined)	No	3	Artesunate i.v. (2.4 mg/kg bodyweight per dose), 3 doses; DHA-PPQ (40/320 mg), 3 tablets/day for 3 days.	1
8	P9	F	38	Nigeria	Nigeria	Pf	2.44	97600	Trophozoites and immature trophozoytes	Pf or mixed infections	NA	35.2	591	No	No	7	Artesunate i.v. (2.4 mg/kg bodyweight per dose), 1 dose; DHA-PPQ (40/320 mg), 5 tablets/day for 3 days.	multiple
9	P10	M	59	Burkina Faso	Burkina Faso	Pf	2.41	96400	Trophozoites	Pf or mixed infections	3.97	24.8	388	No	No	1	DHA-PPQ (40/320 mg), 3 tablets/day for 3 days.	multiple
10	P14	M	43	Ivory Coast	Ivory Coast	Pf	2.1	86520	Trophozoites	Pf or mixed infections	160	29.7	495	No	No	2	Intramuscular β-artemether (3.2 mg/kg of body weight), 1 dose; DHA-PPQ (40/320 mg), 3 tablets/day for 3 days.	multiple
11	P8	M	16	Ivory Coast	Ivory Coast	Pf	2.05	109470	Trophozoites	Pf or mixed infections	NA	33.7	171	Yes (Parasitaemia, not able to tolerate oral medication)	No	1	Artesunate i.v. (2.4 mg/kg bodyweight per dose), 3 doses; DHA-PPQ (40/320 mg), 3 tablets/day for 3 days.	multiple
12	P13	F	7	Italy	Nigeria	Pf	1.15	24610	Trophozoites and gametocytes	Pf	NA	37.3	NA	Yes (Anaemia Hb 6.5)	Mefloquine	12	Artesunate i.v. (2.4 mg/kg bodyweight per dose), 3 doses; DHA-PPQ (20/160 mg), 3 tablets/day for 3 days.	NA
13	P12	M	24	Nigeria	Nigeria	Pf	0.85	31790	Trophozoites and gametocytes	Pf or mixed infections	NA	25.5	288	No	Mefloquine	26	DHA-PPQ (40/320 mg), 4 tablets/day for 3 days.	multiple
14	P11	M	52	Nigeria	Nigeria	Pf	0.55	32560	Trophozoites	Pf or mixed infections	NA	19.5	252	No	No	2	Atovaquone/proguanil (200/100 mg) 4 tablets/day for 4 days.	multiple
15	P15	M	66	Italy	Chad	Pf	0.3	13889	Trophozoites	Pf	160	15.7	323	No	No	3	DHA-PPQ (40/320 mg), 4 tablets/day for 3 days.	multiple
16	P20	M	71	Italy	Ivory Coast	Pf	0.208	8370	Trophozoites	Pf	NA	35.8	385	No	No	5	Atovaquone/proguanil (250/100 mg) 4 tablets/day for 3 days.	multiple
17	P16	M	59	DR Congo	DR Congo	Pf	0.1557	6133.5	Trophozoites and schizonts	Pf or mixed infections	9336	13.9	404	No	No	3	Atovaquone/proguanil (250/100 mg) 4 tablets/day for 3 days.	multiple
18	P17	M	39	Italy	Ivory Coast	Pf	0.09	4620	Trophozoites	Pf	160	16.4	348	No	No	1	DHA-PPQ (40/320 mg), 4 tablets/day for 3 days.	1
19	P18	M	36	Nigeria	Nigeria	Pf	0.0507	2764	Trophozoites	Pf	>1280	19.6	370	No	No	8	DHA-PPQ (40/320 mg), 4 tablets/day for 3 days.	multiple
20	P19	M	38	Nigeria	Nigeria	Pf	0.05	2613	Trophozoites	Pf	NA	32.7	231	No	Mefloquine	8	DHA-PPQ (40/320 mg), 4 tablets/day for 3 days.	multiple
21	P21	F	38	Ivory Coast	Ivory Coast	Pf	0.0043	189	Trophozoites	Negative	10.24	12.4	266	No	No	1	Atovaquone/proguanil (250/100 mg) 4 tablets/day for 3 days.	multiple
22	P27	F	9	Ivory Coast	NA	Pf	0.0043	17	Trophozoites	Pf	NA	18.8	266	No	No	1	DHA-PPQ (40/320 mg), 3 tablets/day for 3 days.	multiple
23	P22	F	36	Italy	Sierra Leone	Pf	0.0023	95.4	Trophozoites	Pf	NA	26.7	383	No	Doxycycline	2	DHA-PPQ (40/320 mg), 3 tablets/day for 3 days.	1
24	P23	M	51	Italy	Ivory Coast	Pf	0.0014	76.5	Trophozoites	Negative	1280	15.3	274	No	No	1	DHA-PPQ (40/320 mg), 4 tablets/day for 3 days.	multiple
25	P24	M	44	Nigeria	Nigeria	Pf	0.0008	39.5	Trophozoites	Pf	NA	14.1	237	No	No	NA	DHA-PPQ (40/320 mg), 4 tablets/day suspended for long QT side effect ; atovaquone/proguanil (250/100 mg) 4 tablets/day for 3 days.	multiple
26	P26	M	23	Ivory Coast	NA	Pf	0.0003	17.5	Trophozoites	Negative	NA	10.2	282	No	No	4	DHA-PPQ (40/320 mg), 4 tablets/day for 3 days.	multiple
2002-09-01	Patient ID	Sex	Age (years old)	Origin	Geographic exposure	Microscopy	Parasitaemia at diagnosis (% infected RBC)	Parasitaemia at diagnosis (trophozoites/µL of blood)	Blood smear	RDT	Malaria-Ab ELISA	Bilirubin µmol/L	LDH U/L	Clinical complications	Chemoprophylaxis	N. days from start symptoms	Pharmacological treatment	N. malaria episodes
1	P27	F	51	Nigeria	Nigeria	Pf	0.2886	14832	Trophozoites	Pf or mixed infections	9027	12	216	No	Yes, unclear	2	Atovaquone/proguanil (250/100 mg) 4 tablets/day for 3 days.	multiple
2	P28	M	40	Nigeria	Nigeria	Pf	0.2473	4695	Trophozoites	Pf	NA	13.4	271	No	No	4	Atovaquone/proguanil (250/100 mg) 4 tablets/day for 3 days.	multiple
3	P29	M	32	Burkina Faso	Burkina Faso	Pf	0.1933	9996	Trophozoites	Pf or mixed infections	9336	19.8	196	No	No	4	Atovaquone/proguanil (250/100 mg) 4 tablets/day for 3 days.	multiple
4	P30	F	52	Nigeria	Nigeria	Pf	0.0628	3136	Trophozoites	Pf	NA	14.2	286	No	No	3	DHA-PPQ (40/320 mg) 3 Tablets/day for 3 days	multiple
5	P31	F	36	Nigeria	Nigeria	Pf	0.0167	700	Trophozoites	Pf or mixed infections	NA	17.3	215	No	No	4	DHA-PPQ (40/320 mg) 3 Tablets/day for 3 days	multiple
6	P32	M	21	Burkina Faso	Burkina Faso	Pf	0.0106	425	Trophozoites	Pf or mixed infections	NA	11.6	241	No	Mefloquine	1	DHA-PPQ (40/320 mg) 3 Tablets/day for 3 days	multiple
7	P33	M	35	Ghana	Ghana	Pf	0.0022	130	Trophozoites	Pf or mixed infections	NA	23	463	No	No	3	Atovaquone/proguanil (250/100 mg) 4 tablets/day for 3 days.	multiple
Legend:
Bilirubin: healthy range 5-21 µmol/L
Hb: haemoglobin
LDH: lactate dehydrogenase (healthy range for adults140-250 U/L, for children ≤ 360 U/Lhealthy)
NA: not available
Pf: Plasmodium falciparum
RBC: erythrocytes
RDT: Rapid diagnostic test
I.v.: intravenously
p.o.: orally
DHA-PPQ: dihydroartemisinin-piperaquine
ELISA: ≥1 = positive
