# Supplementary material for: Droplet Digital PCR for the Detection of Plasmodium falciparum DNA in Whole Blood and Serum: A Comparative Analysis with Other Molecular Methods
Source: Pathogens. 2020 Jun 17;9(6):478. doi: 10.3390/pathogens9060478 (PMC7350319; doi:10.3390/pathogens9060478)
Supplement: Supplementary file 1 [file pathogens-09-00478-s001.zip › Suppl material proof/Table S2.xlsx]

## Sheet: raw data
Table S2: real-time PCR (rtPCR) and ddPCR data of P. falciparum DNA detection in infected blood using serial dilution.
Sample	rtPCR data	ddPCR data	rtPCR			ddPCR
Pasrasite/mL of blood	Ct	copies/ml of reaction	mean	SD	CV%	mean	SD	CV%
100	28.3958	80.3	28.3687	0.109996	0.00387737	84.6167	2.77086	0.032746
100	28.2432	88.6
100	28.2481	86.3
100	28.3488	83.8
100	28.5033	84
100	28.4733	84.7
10	32.2279	4.6	32.1962	0.0846317	0.00262862	4.65	0.683374	0.146962
10	32.0914	5.5
10	32.3137	5.1
10	32.1458	5
10	32.1382	3.8
10	32.2603	3.9
1	35.9332	0.26	35.9195	0.542271	0.0150968	0.298333	0.0785918	0.263436
1	35.82	0.3
1	36.0978	0.22
1	35.5289	0.36
1	35.284	0.42
1	36.8533	0.23
0.1	39.0173	0.12	38.1456	1.10339	0.0289258	0.0816667	0.0263944	0.323197
0.1	36.4844	0.06
0.1	38.5987	0.11
0.1	39.0705	0.06
0.1	37.0347	0.07
0.1	38.6683	0.07
0.01	40.1055	0	40.1055	NA	NA	0	0	NA
0.01	NA	0
0.01	NA	0
0.01	NA	0
0.01	NA	0
0.01	NA	0
K-	NA	0
K-	NA	0
K+	20.9645	2700
K+	20.844	2770
Legend:
K+: P. falciparum DNA positive control
K-: negative control
NA: not applicable
SD: standard deviation
CV: coefficient of variation
