# Supplementary material for: Droplet Digital PCR for the Detection of Plasmodium falciparum DNA in Whole Blood and Serum: A Comparative Analysis with Other Molecular Methods
Source: Pathogens. 2020 Jun 17;9(6):478. doi: 10.3390/pathogens9060478 (PMC7350319; doi:10.3390/pathogens9060478)
Supplement: Supplementary file 1 [file pathogens-09-00478-s001.zip › Suppl material proof/Table S3.xlsx]

## Sheet: pred_ddPCR_Troph
Table S3: Predictive analysis using microscopy counting of parasites/µL of blood and ddPCR quantitation of gene copies/µL of blood. Samples P27-P33 from our datatset; kP1-kP28 from Koepli et al. 2020 DOI: 10.1038/srep39183
Sample_ID	ddPCR_Wholeblood	trophozoites	ddPCR_Wholeblood_log	trophozoites_log	Ypredicted	ylowermean	yuppermean
P27	2763.2	14832	7.92414	9.60454	10.2154	9.71173	10.7191
P28	539.44	4695	6.29053	8.45425	8.68184	8.22033	9.14336
P29	12.32	130	2.51122	4.86753	5.13397	4.40127	5.86667
P30	4452.8	9996	8.40129	9.20994	10.6633	10.1284	11.1983
P31	143.44	700	4.96592	6.55108	7.43835	6.92839	7.94831
P32	624.8	3136	6.43743	8.0507	8.81975	8.3591	9.28039
P33	241.12	425	5.48529	6.05209	7.92592	7.44316	8.40868
kP1	2865.5	376	7.9605	5.92959	10.2495	9.74373	10.7554
kP2	583	200	6.36819	5.29832	8.75474	8.29381	9.21568
kP3	20295	468000	9.91813	13.0562	12.0873	11.4156	12.759
kP4	136.95	220	4.91962	5.39363	7.39488	6.88204	7.90772
kP5	836	1654	6.72863	7.41095	9.09311	8.63137	9.55486
kP6	25.3	80	3.2308	4.38203	5.80949	5.15359	6.46538
kP7	53.35	336	3.97687	5.81711	6.50987	5.92509	7.09464
kP8	566.5	123	6.33948	4.81218	8.72779	8.26667	9.18891
kP9	354.75	196	5.87141	5.27811	8.28839	7.81921	8.75757
kP10	120.45	1935	4.79123	7.56786	7.27436	6.75319	7.79553
kP11	13348.5	1024	9.49916	6.93147	11.694	11.0645	12.3234
kP12	127.6	264	4.8489	5.57595	7.32849	6.81113	7.84586
kP13	112.2	96	4.72028	4.56435	7.20775	6.68176	7.73375
kP14	22	191	3.09104	5.25227	5.67828	5.00802	6.34855
kP15	13497	804000	9.51022	13.5974	11.7044	11.0738	12.3349
kP16	907.5	1855	6.81069	7.52564	9.17015	8.70742	9.63289
kP17	276.65	622	5.62275	6.43294	8.05496	7.57772	8.5322
kP18	287.1	3218	5.65983	8.07652	8.08977	7.61389	8.56564
kP19	59.95	307	4.09351	5.72685	6.61936	6.04471	7.19401
kP20	479.6	1050	6.17295	6.95655	8.57146	8.10857	9.03436
kP21	115.5	164	4.74927	5.09987	7.23497	6.71096	7.75897
kP22	73.7	92	4.3	4.52179	6.81321	6.25571	7.37071
kP23	53.9	155	3.98713	5.04343	6.5195	5.93562	7.10337
kP24	29.7	599	3.39115	6.39526	5.96001	5.32023	6.59979
kP25	37.4	204	3.62167	5.31812	6.17642	5.55906	6.79378
kP26	73.15	60	4.29251	4.09434	6.80618	6.24807	7.36428
kP27	445.5	2740	6.0992	7.91571	8.50223	8.03816	8.9663
kP28	1386	1913	7.23418	7.55643	9.5677	9.09526	10.0402
